# Supplementary material for: The Survival of Human Intervertebral Disc Nucleus Pulposus Cells under Oxidative Stress Relies on the Autophagy Triggered by Delphinidin
Source: Antioxidants (Basel). 2024 Jun 23;13(7):759. doi: 10.3390/antiox13070759 (PMC11273539; doi:10.3390/antiox13070759)
Supplement: Supplementary file 1 [file antioxidants-13-00759-s001.zip]

Archive with 1 entries (1 files):
- antioxidants-3056672-supplementary.pdf
